# Supplementary material for: FGCaMP7, an Improved Version of Fungi-Based Ratiometric Calcium Indicator for In Vivo Visualization of Neuronal Activity
Source: Int J Mol Sci. 2020 Apr 24;21(8):3012. doi: 10.3390/ijms21083012 (PMC7215472; doi:10.3390/ijms21083012)
Supplement: Supplementary file 1 [file ijms-21-03012-s001.zip]

Archive with 4 entries (3 files):
- SupplementaryInformation/
- SupplementaryInformation/ijms-FGCaMP7 Supplementary Information_minor revision.docx
- SupplementaryInformation/VideoS1.avi
- SupplementaryInformation/VideoS2.avi
